# Supplementary material for: Characterization of DAG Binding to TRPC Channels by Target-Dependent cis–trans Isomerization of OptoDArG
Source: Biomolecules. 2022 Jun 7;12(6):799. doi: 10.3390/biom12060799 (PMC9221121; doi:10.3390/biom12060799)
Supplement: Supplementary file 1 [file biomolecules-12-00799-s001.zip]

Archive with 1 entries (1 files):
- biomolecules-1737758-supplementary.pdf
